# Supplementary material for: Rapid Cis–Trans Coevolution Driven by a Novel Gene Retroposed from a Eukaryotic Conserved CCR4–NOT Component in Drosophila
Source: Genes (Basel). 2021 Dec 26;13(1):57. doi: 10.3390/genes13010057 (PMC8774992; doi:10.3390/genes13010057)
Supplement: Supplementary file 1 [file genes-13-00057-s001.zip]

Archive with 2 entries (2 files):
- 20211119_Supplementary tables.xlsx
- SupplementaryFiguresS1-S13_Submitted.pdf
